# Supplementary material for: Modularity of genes involved in local adaptation to climate despite physical linkage
Source: Genome Biol. 2018 Oct 5;19:157. doi: 10.1186/s13059-018-1545-7 (PMC6173883; doi:10.1186/s13059-018-1545-7)
Supplement: Supplementary file 2 — Table S1. Results from GO analysis for all top candidate genes and for each group. (XLSX 9 kb) [file 13059_2018_1545_MOESM2_ESM.xlsx]

## Sheet: Additional file 2.csv
Additional File 2: TableS 1: Results from GO analysis for all top candidates and for each cluster. The top 5 processes are shown for each category. P represents the P-value from parent-child Fisher test, while "fdr" represents significance after correction for false discovery rate.
Biological Processes: all candidate genes
GO.ID	Term	Annotated	Significant	Expected	P	fdr
GO:0009851	auxin biosynthetic process	13	2	0.07	0.0013	0.26565
GO:0043543	protein acylation	27	2	0.15	0.0021	0.26565
GO:1902221	erythrose 4-phosphate/phosphoenolpyruvate	78	3	0.42	0.0035	0.295167
GO:0042446	hormone biosynthetic process	27	2	0.15	0.0058	0.3036
GO:0006570	tyrosine metabolic process	96	3	0.52	0.0065	0.3036
GO:0009850	auxin metabolic process	25	2	0.14	0.0072	0.3036
Molecular Function: all candidate genes
GO.ID	Term	Annotated	Significant	Expected	P	fdr
GO:0015298	solute:cation antiporter activity	23	3	0.12	0.00035	0.028	*
GO:0050660	flavin adenine dinucleotide binding	63	2	0.33	0.02648	0.481292
GO:0015299	solute:proton antiporter activity	22	3	0.12	0.03526	0.481292
GO:0016746	transferase activity, transferring acyl ...	188	2	0.99	0.04208	0.481292
GO:0016701	oxidoreductase activity, acting on singl...	40	2	0.21	0.04393	0.481292
Biological Processes: Aridity Cluster
GO.ID	Term	Annotated	Significant	Expected	P	fdr
GO:0044262	cellular carbohydrate metabolic process	342	2	0.36	0.0319	0.57915
GO:0009719	response to endogenous stimulus	423	2	0.45	0.04	0.57915
GO:0032502	developmental process	973	3	1.04	0.0734	0.57915
GO:0055114	oxidation-reduction process	881	3	0.94	0.0839	0.57915
GO:0005975	carbohydrate metabolic process	659	2	0.7	0.0994	0.57915
Molecular Function: Aridity Cluster
GO.ID	Term	Annotated	Significant	Expected	P	fdr
GO:0016491	oxidoreductase activity	1038	3	1.12	0.054	0.972
GO:0005488	binding	6590	9	7.11	0.168	0.982588
GO:0016787	hydrolase activity	1903	3	2.05	0.245	0.982588
GO:0046914	transition metal ion binding	980	3	1.06	0.288	0.982588
GO:0043167	ion binding	2978	5	3.21	0.383	0.982588
Biological Processes: Freezing Cluster
GO.ID	Term	Annotated	Significant	Expected	P	fdr
GO:0055114	oxidation-reduction process	881	2	0.82	0.09	0.607083
GO:0009628	response to abiotic stimulus	669	3	0.62	0.096	0.607083
GO:0050896	response to stimulus	2114	4	1.97	0.103	0.607083
GO:0090304	nucleic acid metabolic process	1304	2	1.21	0.137	0.607083
GO:0006139	nucleobase-containing compound metabolic...	1717	2	1.6	0.148	0.607083
Molecular Function: Freezing Cluster
GO.ID	Term	Annotated	Significant	Expected	P	fdr
GO:0043169	cation binding	1586	4	1.54	0.08	0.624
GO:0003676	nucleic acid binding	1628	3	1.58	0.104	0.624
GO:0043167	ion binding	2978	4	2.89	0.396	0.9756
GO:0008270	zinc ion binding	743	3	0.72	0.435	0.9756
GO:0005488	binding	6590	7	6.4	0.493	0.9756
Biological Processes: Geography Cluster
GO.ID	Term	Annotated	Significant	Expected	P	fdr
GO:0043543	protein acylation	27	2	0.1	0.0021	0.2765
GO:1902221	erythrose 4-phosphate/phosphoenolpyruvat...	78	3	0.29	0.0035	0.2765
GO:0006570	tyrosine metabolic process	96	3	0.36	0.0064	0.329543
GO:0042435	indole-containing compound biosynthetic ...	68	2	0.25	0.0107	0.329543
GO:0009073	aromatic amino acid family biosynthetic ...	55	2	0.2	0.011	0.329543
Molecular Function: Geography Cluster
GO.ID	Term	Annotated	Significant	Expected	P	fdr
GO:0015298	solute:cation antiporter activity	23	2	0.08	0.0051	0.3315
GO:0003924	GTPase activity	91	2	0.33	0.029	0.4238
GO:0032561	guanyl ribonucleotide binding	148	2	0.54	0.0323	0.4238
GO:0005525	GTP binding	148	2	0.54	0.0323	0.4238
GO:0019001	guanyl nucleotide binding	149	2	0.55	0.0326	0.4238
