# Supplementary material for: Modularity of genes involved in local adaptation to climate despite physical linkage
Source: Genome Biol. 2018 Oct 5;19:157. doi: 10.1186/s13059-018-1545-7 (PMC6173883; doi:10.1186/s13059-018-1545-7)
Supplement: Supplementary file 3 — Table S2. Top candidate genes and their annotations. (XLSX 72 kb) [file 13059_2018_1545_MOESM3_ESM.xlsx]

## Sheet: Additional file 3.csv
Additional file 3: Table S2. For each gene the following information is indicated: the co-association module ID (“group_subMod”), the number of outlier SNPs in each of the four major groups (“Multi”, “Aridity”, “Freezing”, or “Geography”), the Gene ID used in the main paper (“NewContigIDMod”), the color used for plotting (“module_col”), whether or not its homolog shows convergent signals of adapt…
	group_subMod	gtcontig	Multi	Aridity	Freezing	Geography	group.x	nout	cluster	group.y	subMod	NewContigIDMod	is.convergent	tair	pid	NA.	module_col	diffExp	contigcoEx	coexCluster
1	1.1	comp60064_c0_seq1	40	0	8	0	1	48	Multi-4	1	1	1	FALSE	NA	NA	NA	#28B463CC	TRUE	comp60064_c0	brown
3	1.2	comp1563_c0_seq1	10	0	0	0	1	10	Multi-4	1	2	2	FALSE	AT5G38660.2	65.88	protein_coding acclimation of photosynthesis to environment mutant has Altered acclimation responses; ACCLIMATION OF PHOTOSYNTHESIS TO ENVIRONMENT (APE1); CONTAINS InterPro DOMAIN/s: Protein of unknown function DUF2854 (InterPro:IPR021275), Proteasome maturation factor UMP1 (InterPro:IPR008012); BEST Arabidopsis thaliana protein match is: Proteasome maturation factor UMP1 (TAIR:AT5G38650.1).	#DAF7A6CC	FALSE	NA	NA
2	1.2	comp73926_c0_seq1	10	0	0	0	1	10	Multi-4	1	2	3	FALSE	NA	NA	NA	#DAF7A6CC	FALSE	NA	NA
13	2.1	comp2237_c0_seq1	0	24	0	0	2	24	Aridity-1	2	1	4	FALSE	AT5G46550.1	46.15	protein_coding DNA-binding bromodomain-containing protein DNA-binding bromodomain-containing protein; CONTAINS InterPro DOMAIN/s: Bromodomain (InterPro:IPR001487); BEST Arabidopsis thaliana protein match is: bromodomain and extraterminal domain protein 9 (TAIR:AT5G14270.1); Has 6307 Blast hits to 5240 proteins in 258 species: Archae - 2; Bacteria - 6; Metazoa - 3814; Fungi - 1080; Plants - 634; V…	#E5571BCC	TRUE	comp2237_c0	blue
10	2.1	comp1027_c0_seq1	0	21	0	0	2	21	Aridity-1	2	1	5	FALSE	AT4G26260.1	82.86	protein_coding myo-inositol oxygenase 4 Encodes a myo-inositol oxygenase. myo-inositol oxygenase 4 (MIOX4); FUNCTIONS IN: inositol oxygenase activity; INVOLVED IN: L-ascorbic acid biosynthetic process, syncytium formation; LOCATED IN: cytoplasm; EXPRESSED IN: 19 plant structures; EXPRESSED DURING: 8 growth stages; CONTAINS InterPro DOMAIN/s: Protein of unknown function DUF706 (InterPro:IPR007828)…	#E5571BCC	TRUE	comp1027_c0	turquoise
6	2.1	comp4835_c0_seq1	0	19	0	0	2	19	Aridity-1	2	1	6	FALSE	NA	NA	NA	#E5571BCC	FALSE	NA	NA
11	2.1	comp1565_c0_seq1	0	18	0	0	2	18	Aridity-1	2	1	7	FALSE	AT1G51980.2	63.44	protein_coding Insulinase (Peptidase family M16) protein Insulinase (Peptidase family M16) protein; FUNCTIONS IN: metalloendopeptidase activity, ATP binding; INVOLVED IN: proteolysis, response to salt stress; LOCATED IN: mitochondrion, plasma membrane, plastid, mitochondrial respiratory chain complex III, membrane; EXPRESSED IN: 26 plant structures; EXPRESSED DURING: 16 growth stages; CONTAINS In…	#E5571BCC	TRUE	comp1565_c0	turquoise
22	2.1	comp3285_c0_seq1	0	18	0	0	2	18	Aridity-1	2	1	8	FALSE	AT1G03790.1	75.93	protein_coding Zinc finger C-x8-C-x5-C-x3-H type family protein Encodes SOMNUS (SOM), a nucleus-localized CCCH-type zinc finger protein. SOM negatively regulates light-dependent seed germination downstream of PIL5 (AT2G20180). SOMNUS (SOM); CONTAINS InterPro DOMAIN/s: Zinc finger, CCCH-type (InterPro:IPR000571); BEST Arabidopsis thaliana protein match is: Zinc finger C-x8-C-x5-C-x3-H type family …	#E5571BCC	TRUE	comp3285_c0	brown
9	2.1	comp1964_c0_seq1	0	16	0	0	2	16	Aridity-1	2	1	9	FALSE	AT2G14880.1	66.67	protein_coding SWIB/MDM2 domain superfamily protein SWIB/MDM2 domain superfamily protein; FUNCTIONS IN: molecular_function unknown; INVOLVED IN: biological_process unknown; LOCATED IN: chloroplast; EXPRESSED IN: 22 plant structures; EXPRESSED DURING: 13 growth stages; CONTAINS InterPro DOMAIN/s: SWIB/MDM2 domain (InterPro:IPR003121), SWIB domain (InterPro:IPR019835); BEST Arabidopsis thaliana pro…	#E5571BCC	FALSE	NA	NA
26	2.1	comp6762_c0_seq1	0	14	0	0	2	14	Aridity-1	2	1	10	FALSE	NA	NA	NA	#E5571BCC	TRUE	comp6762_c0	turquoise
27	2.1	comp8064_c0_seq1	0	10	0	4	2	14	Aridity-1	2	1	11	FALSE	AT4G32570.1	40.58	protein_coding TIFY domain protein 8 TIFY domain protein 8 (TIFY8); CONTAINS InterPro DOMAIN/s: Tify (InterPro:IPR010399); Has 30201 Blast hits to 17322 proteins in 780 species: Archae - 12; Bacteria - 1396; Metazoa - 17338; Fungi - 3422; Plants - 5037; Viruses - 0; Other Eukaryotes - 2996 (source: NCBI BLink).	#E5571BCC	TRUE	comp8064_c0	turquoise
31	2.1	comp9553_c0_seq1	0	14	0	0	2	14	Aridity-1	2	1	12	FALSE	AT5G56740.1	36.67	protein_coding histone acetyltransferase of the GNAT family 2 Encodes an enzyme with histone acetyltransferase activity. Histone H4 is the primary substrate for the enzyme. Prior acetylation of lysine 12 of histone H4 reduces radioactive acetylation by HAG2. HAG2 acetylates histone H4 lysine 12. histone acetyltransferase of the GNAT family 2 (HAG2); FUNCTIONS IN: histone acetyltransferase activit…	#E5571BCC	FALSE	NA	NA
7	2.1	comp15427_c1_seq1	0	13	0	0	2	13	Aridity-1	2	1	13	FALSE	NA	NA	NA	#E5571BCC	TRUE	comp15427_c1	blue
30	2.1	comp24588_c0_seq1	0	13	0	0	2	13	Aridity-1	2	1	14	FALSE	AT1G04610.1	59.14	protein_coding YUCCA 3 YUCCA 3 (YUC3); FUNCTIONS IN: NADP or NADPH binding, oxidoreductase activity, FAD binding, flavin-containing monooxygenase activity; INVOLVED IN: auxin biosynthetic process; EXPRESSED IN: 11 plant structures; EXPRESSED DURING: 4 anthesis, C globular stage, petal differentiation and expansion stage, D bilateral stage; CONTAINS InterPro DOMAIN/s: Pyridine nucleotide-disulphid…	#E5571BCC	FALSE	NA	NA
4	2.1	comp25728_c1_seq1	0	10	0	0	2	10	Aridity-1	2	1	15	FALSE	NA	NA	NA	#E5571BCC	TRUE	comp25728_c1	blue
5	2.1	comp29496_c0_seq1	0	10	0	0	2	10	Aridity-1	2	1	16	FALSE	AT2G36890.1	83.05	protein_coding Duplicated homeodomain-like superfamily protein "Putative homolog of the Blind gene in tomato. Together with RAX1 and RAX3 belong to the class R2R3 MYB genes; encoded by the Myb-like transcription factor MYB38, regulates axillary meristem formation. " REGULATOR OF AXILLARY MERISTEMS 2 (RAX2); CONTAINS InterPro DOMAIN/s: SANT, DNA-binding (InterPro:IPR001005), Homeodomain-like (Inte…	#E5571BCC	FALSE	NA	NA
21	2.1	comp64053_c0_seq1	0	10	0	0	2	10	Aridity-1	2	1	17	FALSE	NA	NA	NA	#E5571BCC	FALSE	NA	NA
19	2.1	comp4147_c0_seq1	0	9	0	0	2	9	Aridity-1	2	1	18	FALSE	AT2G22660.1	49.1	protein_coding Protein of unknown function (duplicated DUF1399) Protein of unknown function (duplicated DUF1399); FUNCTIONS IN: molecular_function unknown; INVOLVED IN: biological_process unknown; LOCATED IN: plasma membrane; EXPRESSED IN: 24 plant structures; EXPRESSED DURING: 13 growth stages; CONTAINS InterPro DOMAIN/s: Protein of unknown function DUF1399 (InterPro:IPR009836); BEST Arabidopsis…	#E5571BCC	FALSE	NA	NA
17	2.1	comp7067_c0_seq1	0	8	0	0	2	8	Aridity-1	2	1	19	FALSE	AT2G19600.1	76.35	protein_coding K+ efflux antiporter 4 member of Putative potassium proton antiporter family K+ efflux antiporter 4 (KEA4); FUNCTIONS IN: potassium:hydrogen antiporter activity, potassium ion transmembrane transporter activity; INVOLVED IN: potassium ion transport, cation transport, transmembrane transport; LOCATED IN: endomembrane system, integral to membrane; EXPRESSED IN: 22 plant structures; E…	#E5571BCC	TRUE	comp7067_c0	turquoise
23	2.1	comp12654_c0_seq1	0	7	0	0	2	7	Aridity-1	2	1	20	FALSE	AT3G16060.1	53.52	protein_coding ATP binding microtubule motor family protein ATP binding microtubule motor family protein; FUNCTIONS IN: microtubule motor activity, ATP binding; INVOLVED IN: microtubule-based movement; LOCATED IN: nucleus, plasma membrane; EXPRESSED IN: 22 plant structures; EXPRESSED DURING: 13 growth stages; CONTAINS InterPro DOMAIN/s: Kinesin, motor region, conserved site (InterPro:IPR019821), …	#E5571BCC	FALSE	NA	NA
28	2.1	comp90150_c0_seq1	0	7	0	0	2	7	Aridity-1	2	1	21	FALSE	NA	NA	NA	#E5571BCC	FALSE	NA	NA
24	2.1	comp33268_c0_seq1	0	6	0	0	2	6	Aridity-1	2	1	22	FALSE	NA	NA	NA	#E5571BCC	TRUE	comp33268_c0	turquoise
15	2.1	comp6268_c0_seq1	0	6	0	0	2	6	Aridity-1	2	1	23	FALSE	AT3G13700.2	49.02	protein_coding RNA-binding (RRM/RBD/RNP motifs) family protein RNA-binding (RRM/RBD/RNP motifs) family protein; FUNCTIONS IN: RNA binding, nucleotide binding, nucleic acid binding; INVOLVED IN: biological_process unknown; LOCATED IN: cellular_component unknown; CONTAINS InterPro DOMAIN/s: RNA recognition motif, RNP-1 (InterPro:IPR000504), Nucleotide-binding, alpha-beta plait (InterPro:IPR012677);…	#E5571BCC	TRUE	comp6268_c0	blue
25	2.1	comp9706_c0_seq1	0	6	0	0	2	6	Aridity-1	2	1	24	FALSE	AT5G02860.1	47.78	protein_coding Pentatricopeptide repeat (PPR) superfamily protein Pentatricopeptide repeat (PPR) superfamily protein; CONTAINS InterPro DOMAIN/s: Pentatricopeptide repeat (InterPro:IPR002885); BEST Arabidopsis thaliana protein match is: Tetratricopeptide repeat (TPR)-like superfamily protein (TAIR:AT2G18940.1); Has 78068 Blast hits to 16233 proteins in 339 species: Archae - 4; Bacteria - 143; Met…	#E5571BCC	TRUE	comp9706_c0	blue
18	2.1	comp19776_c1_seq1	0	5	0	0	2	5	Aridity-1	2	1	25	FALSE	NA	NA	NA	#E5571BCC	FALSE	NA	NA
12	2.1	comp26296_c0_seq1	0	4	0	0	2	4	Aridity-1	2	1	26	FALSE	NA	NA	NA	#E5571BCC	FALSE	NA	NA
16	2.1	comp6329_c0_seq1	0	4	0	0	2	4	Aridity-1	2	1	27	FALSE	NA	NA	NA	#E5571BCC	TRUE	comp6329_c0	turquoise
14	2.1	comp27340_c0_seq1	0	3	0	0	2	3	Aridity-1	2	1	28	FALSE	AT5G46100.1	45.16	protein_coding Pentatricopeptide repeat (PPR) superfamily protein Pentatricopeptide repeat (PPR) superfamily protein; CONTAINS InterPro DOMAIN/s: Pentatricopeptide repeat (InterPro:IPR002885); BEST Arabidopsis thaliana protein match is: Pentatricopeptide repeat (PPR) superfamily protein (TAIR:AT5G64320.1); Has 1807 Blast hits to 1807 proteins in 277 species: Archae - 0; Bacteria - 0; Metazoa - 73…	#E5571BCC	FALSE	NA	NA
29	2.1	comp51036_c0_seq1	0	3	0	0	2	3	Aridity-1	2	1	29	FALSE	NA	NA	NA	#E5571BCC	TRUE	comp51036_c0	yellow
8	2.1	comp109965_c0_seq1	0	2	0	0	2	2	Aridity-1	2	1	30	FALSE	AT5G11530.1	27.66	protein_coding embryonic flower 1 (EMF1) Involved in regulating reproductive development embryonic flower 1 (EMF1); Has 1807 Blast hits to 1807 proteins in 277 species: Archae - 0; Bacteria - 0; Metazoa - 736; Fungi - 347; Plants - 385; Viruses - 0; Other Eukaryotes - 339 (source: NCBI BLink).	#E5571BCC	FALSE	NA	NA
20	2.1	comp93351_c0_seq1	0	2	0	0	2	2	Aridity-1	2	1	31	FALSE	NA	NA	NA	#E5571BCC	FALSE	NA	NA
32	3.1	comp7786_c0_seq1	0	0	16	0	3	16	Freezing-3	3	1	32	TRUE	AT1G75490.1	73.85	protein_coding Integrase-type DNA-binding superfamily protein encodes a member of the DREB subfamily A-2 of ERF/AP2 transcription factor family. The protein contains one AP2 domain. There are eight members in this subfamily including DREB2A AND DREB2B that are involved in response to drought. Integrase-type DNA-binding superfamily protein; CONTAINS InterPro DOMAIN/s: DNA-binding, integrase-type (…	#6495EDCC	TRUE	comp7786_c0	blue
34	3.2	comp815_c0_seq1	0	0	5	0	3	5	Freezing-3	3	2	33	FALSE	AT3G25690.1	74.2	protein_coding Hydroxyproline-rich glycoprotein family protein actin binding protein required for normal chloroplast positioning CHLOROPLAST UNUSUAL POSITIONING 1 (CHUP1); INVOLVED IN: chloroplast relocation; LOCATED IN: chloroplast outer membrane, chloroplast; EXPRESSED IN: 22 plant structures; EXPRESSED DURING: 13 growth stages; BEST Arabidopsis thaliana protein match is: Tetratricopeptide repe…	#98F5FFCC	FALSE	NA	NA
36	3.3	comp12726_c0_seq1	0	0	2	0	3	2	Freezing-3	3	3	34	FALSE	AT3G25700.2	57.43	protein_coding Eukaryotic aspartyl protease family protein Eukaryotic aspartyl protease family protein; FUNCTIONS IN: aspartic-type endopeptidase activity; INVOLVED IN: proteolysis; CONTAINS InterPro DOMAIN/s: Peptidase aspartic (InterPro:IPR021109), Peptidase aspartic, catalytic (InterPro:IPR009007), Peptidase A1 (InterPro:IPR001461); BEST Arabidopsis thaliana protein match is: Eukaryotic aspart…	#00FFFFCC	TRUE	comp12726_c0	turquoise
41	3.5	comp13440_c4_seq1	0	0	26	4	3	30	Freezing-3	3	5	35	FALSE	NA	NA	NA	#00CDCDCC	FALSE	NA	NA
44	3.5	comp15605_c0_seq1	0	0	27	3	3	30	Freezing-3	3	5	36	TRUE	NA	NA	NA	#00CDCDCC	TRUE	comp15605_c0	blue
37	3.5	comp1011_c0_seq1	0	0	14	1	3	15	Freezing-3	3	5	37	FALSE	AT1G23550.1	34.93	protein_coding similar to RCD one 2 Encodes a protein with similarity to RCD1 but without the WWE domain. The protein does have a PARP signature upstream of the C-terminal protein interaction domain. The PARP signature may bind NAD+ and attach the ADP-ribose-moiety from NAD+ to the target molecule. Its presence suggests a role for the protein in ADP ribosylation. similar to RCD one 2 (SRO2); FUNC…	#00CDCDCC	TRUE	comp1011_c0	turquoise
42	3.5	comp26901_c0_seq1	0	0	13	2	3	15	Freezing-3	3	5	38	FALSE	NA	NA	NA	#00CDCDCC	FALSE	NA	NA
40	3.5	comp42162_c0_seq1	0	0	11	1	3	12	Freezing-3	3	5	39	FALSE	NA	NA	NA	#00CDCDCC	FALSE	NA	NA
39	3.5	comp17708_c0_seq1	0	0	6	1	3	7	Freezing-3	3	5	40	FALSE	NA	NA	NA	#00CDCDCC	TRUE	comp17708_c0	blue
43	3.5	comp52069_c0_seq1	0	0	6	0	3	6	Freezing-3	3	5	41	TRUE	NA	NA	NA	#00CDCDCC	FALSE	NA	NA
38	3.5	comp67944_c0_seq1	0	0	3	0	3	3	Freezing-3	3	5	42	FALSE	NA	NA	NA	#00CDCDCC	FALSE	NA	NA
45	3.6	comp4626_c0_seq1	0	0	9	0	3	9	Freezing-3	3	6	43	FALSE	NA	NA	NA	#1E90FFCC	FALSE	NA	NA
46	3.6	comp12566_c0_seq1	0	0	2	0	3	2	Freezing-3	3	6	44	FALSE	AT5G48250.1	52.21	protein_coding B-box type zinc finger protein with CCT domain B-box type zinc finger protein with CCT domain; FUNCTIONS IN: sequence-specific DNA binding transcription factor activity, zinc ion binding; LOCATED IN: plasma membrane; EXPRESSED IN: 23 plant structures; EXPRESSED DURING: 13 growth stages; CONTAINS InterPro DOMAIN/s: CCT domain (InterPro:IPR010402), Zinc finger, B-box (InterPro:IPR000…	#1E90FFCC	TRUE	comp12566_c0	blue
47	3.7	comp9644_c0_seq1	0	0	6	0	3	6	Freezing-3	3	7	45	FALSE	NA	NA	NA	#008B8BCC	TRUE	comp9644_c0	blue
48	3.7	comp8130_c0_seq1	0	0	3	0	3	3	Freezing-3	3	7	46	FALSE	AT3G32940.1	47.06	protein_coding RNA-binding KH domain-containing protein RNA-binding KH domain-containing protein; FUNCTIONS IN: RNA binding; EXPRESSED IN: 22 plant structures; EXPRESSED DURING: 13 growth stages; CONTAINS InterPro DOMAIN/s: K Homology (InterPro:IPR004087); BEST Arabidopsis thaliana protein match is: splicing factor-related (TAIR:AT5G51300.3); Has 1765 Blast hits to 1598 proteins in 251 species: A…	#008B8BCC	TRUE	comp8130_c0	blue
49	3.8	comp106_c0_seq1	0	0	5	0	3	5	Freezing-3	3	8	47	FALSE	AT1G60950.1	65.03	protein_coding 2Fe-2S ferredoxin-like superfamily protein encodes a major leaf ferredoxin FED A; FUNCTIONS IN: electron carrier activity, iron-sulfur cluster binding, 2 iron, 2 sulfur cluster binding; INVOLVED IN: photosynthetic electron transport chain, response to light stimulus; LOCATED IN: chloroplast stroma, chloroplast; EXPRESSED IN: 22 plant structures; EXPRESSED DURING: 13 growth stages; …	#7AC5CDCC	FALSE	NA	NA
50	3.9	comp1486_c0_seq1	0	0	11	0	3	11	Freezing-3	3	9	48	TRUE	AT2G46670.1	86.36	protein_coding CCT motif family protein CCT motif family protein; CONTAINS InterPro DOMAIN/s: CCT domain (InterPro:IPR010402); BEST Arabidopsis thaliana protein match is: pseudo-response regulator 9 (TAIR:AT2G46790.1); Has 35333 Blast hits to 34131 proteins in 2444 species: Archae - 798; Bacteria - 22429; Metazoa - 974; Fungi - 991; Plants - 531; Viruses - 0; Other Eukaryotes - 9610 (source: NCBI…	#6666FFCC	TRUE	comp1486_c0	blue
33	3.19	comp10809_c0_seq1	0	0	1	0	3	1	Freezing-3	3	19	49	FALSE	AT5G43940.1	63.58	protein_coding GroES-like zinc-binding dehydrogenase family protein Encodes a glutathione-dependent formaldehyde dehydrogenase (also known as class III type alcohol dehydrogenase) reduces S-nitrosoglutathione (GSNO), the condensation product of glutathione and NO, that is a naturally occurring NO reservoir and also a reactive nitrogen intermediate. Gene expression is reduced by wounding and induc…	darkslategray1	TRUE	comp10809_c0	red
35	3.2	comp46376_c0_seq1	0	0	1	0	3	1	Freezing-3	3	20	50	FALSE	NA	NA	NA	darkslategray1	FALSE	NA	NA
51	4.1	comp27438_c0_seq1	0	0	0	8	4	8	Geography-2	4	1	51	FALSE	NA	NA	NA	#FFD700CC	FALSE	NA	NA
63	4.2	comp67337_c0_seq1	0	0	0	14	4	14	Geography-2	4	2	52	FALSE	AT4G29090.1	28.89	protein_coding Ribonuclease H-like superfamily protein Ribonuclease H-like superfamily protein; FUNCTIONS IN: RNA binding, RNA-directed DNA polymerase activity, nucleic acid binding; INVOLVED IN: RNA-dependent DNA replication; LOCATED IN: endomembrane system; CONTAINS InterPro DOMAIN/s: Polynucleotidyl transferase, ribonuclease H fold (InterPro:IPR012337), RNA-directed DNA polymerase (reverse tra…	#8B6914CC	TRUE	comp67337_c0	blue
62	4.2	comp5776_c0_seq1	0	0	0	12	4	12	Geography-2	4	2	53	FALSE	AT4G34890.1	72.57	protein_coding xanthine dehydrogenase 1 Encodes a xanthine dehydrogenase, involved in purine catabolism. Ubiquitously expressed, but the transcript level is altered during aging, senescence, salt and cold stress, ABA treatment, and dark treatment. RNAi lines that suppress both XDH1 and XDH2 produce small plants with reduced fertility and accelerated leaf senescence. Role in drought tolerance. xan…	#8B6914CC	TRUE	comp5776_c0	blue
64	4.2	comp51056_c0_seq1	0	0	0	2	4	2	Geography-2	4	2	54	FALSE	NA	NA	NA	#8B6914CC	TRUE	comp51056_c0	blue
82	4.3	comp12433_c0_seq1	0	0	0	10	4	10	Geography-2	4	3	55	FALSE	AT1G77110.1	68.52	protein_coding Auxin efflux carrier family protein Rate-limiting factor in saturable efflux of auxins. PINs are directly involved of in catalyzing cellular auxin efflux. PIN-FORMED 6 (PIN6); FUNCTIONS IN: auxin:hydrogen symporter activity, transporter activity; INVOLVED IN: auxin polar transport; LOCATED IN: plasma membrane; EXPRESSED IN: 13 plant structures; EXPRESSED DURING: 4 anthesis, F matur…	#FFB90FCC	FALSE	NA	NA
81	4.3	comp15144_c0_seq1	0	0	0	7	4	7	Geography-2	4	3	56	FALSE	NA	NA	NA	#FFB90FCC	FALSE	NA	NA
79	4.3	comp25651_c0_seq1	0	0	0	6	4	6	Geography-2	4	3	57	FALSE	AT1G56690.1	49.21	protein_coding Pentatricopeptide repeat (PPR) superfamily protein Pentatricopeptide repeat (PPR) superfamily protein; CONTAINS InterPro DOMAIN/s: Pentatricopeptide repeat (InterPro:IPR002885); BEST Arabidopsis thaliana protein match is: pentatricopeptide (PPR) repeat-containing protein (TAIR:AT1G09410.1); Has 51447 Blast hits to 14439 proteins in 253 species: Archae - 0; Bacteria - 17; Metazoa - …	#FFB90FCC	FALSE	NA	NA
83	4.3	comp10222_c0_seq1	0	0	0	2	4	2	Geography-2	4	3	58	FALSE	AT1G69500.1	46.87	protein_coding cytochrome P450, family 704, subfamily B, polypeptide 1 Encodes a cytochrome P450, designated CYP704B1. Expressed in the developing anthers. Essential for pollen exine development. Mutations in CYP704B1 result in impaired pollen walls that lack a normal exine layer and exhibit a characteristic striped surface, termed zebra phenotype. Heterologous expression of CYP704B1 in yeast cel…	#FFB90FCC	TRUE	comp10222_c0	turquoise
80	4.3	comp33194_c0_seq1	0	0	0	2	4	2	Geography-2	4	3	59	TRUE	AT4G33170.1	54.84	protein_coding Tetratricopeptide repeat (TPR)-like superfamily protein Tetratricopeptide repeat (TPR)-like superfamily protein; LOCATED IN: chloroplast; EXPRESSED IN: 9 plant structures; EXPRESSED DURING: 4 anthesis, F mature embryo stage, petal differentiation and expansion stage, E expanded cotyledon stage, D bilateral stage; CONTAINS InterPro DOMAIN/s: Pentatricopeptide repeat (InterPro:IPR002…	#FFB90FCC	FALSE	NA	NA
86	4.4	comp3733_c0_seq1	0	0	0	10	4	10	Geography-2	4	4	60	FALSE	NA	NA	NA	#AF974DCC	FALSE	NA	NA
87	4.4	comp41125_c0_seq1	0	0	0	10	4	10	Geography-2	4	4	61	FALSE	NA	NA	NA	#AF974DCC	FALSE	NA	NA
89	4.4	comp4328_c0_seq1	0	0	1	5	4	6	Geography-2	4	4	62	FALSE	AT1G48195.1	51.35	protein_coding Zinc finger C-x8-C-x5-C-x3-H type family protein Zinc finger C-x8-C-x5-C-x3-H type family protein; FUNCTIONS IN: zinc ion binding, nucleic acid binding; INVOLVED IN: biological_process unknown; LOCATED IN: cellular_component unknown; CONTAINS InterPro DOMAIN/s: Zinc finger, CCCH-type (InterPro:IPR000571); BEST Arabidopsis thaliana protein match is: Zinc finger C-x8-C-x5-C-x3-H type…	#AF974DCC	TRUE	comp4328_c0	blue
88	4.4	comp3102_c0_seq1	0	0	0	2	4	2	Geography-2	4	4	63	FALSE	AT3G29770.1	56.72	protein_coding methyl esterase 11 Encodes a protein predicted to act as a carboxylesterase. It has similarity to the SABP2 methyl salicylate esterase from tobacco. This protein does not act on methyl IAA, methyl JA, MeSA, MeGA4, or MEGA9 in vitro. methyl esterase 11 (MES11); FUNCTIONS IN: hydrolase activity; INVOLVED IN: N-terminal protein myristoylation; LOCATED IN: chloroplast; EXPRESSED IN: 21…	#AF974DCC	TRUE	comp3102_c0	turquoise
96	4.5	comp6247_c0_seq1	0	0	0	6	4	6	Geography-2	4	5	64	FALSE	AT4G35880.1	42.37	protein_coding Eukaryotic aspartyl protease family protein Eukaryotic aspartyl protease family protein; FUNCTIONS IN: aspartic-type endopeptidase activity; INVOLVED IN: proteolysis; LOCATED IN: anchored to membrane; EXPRESSED IN: 22 plant structures; EXPRESSED DURING: 13 growth stages; CONTAINS InterPro DOMAIN/s: Peptidase aspartic (InterPro:IPR021109), Peptidase aspartic, catalytic (InterPro:IPR…	#FFDC02CC	FALSE	NA	NA
98	4.5	comp2016_c0_seq1	0	0	0	2	4	2	Geography-2	4	5	65	FALSE	AT2G26060.2	64.95	protein_coding Transducin/WD40 repeat-like superfamily protein embryo defective 1345 (emb1345); CONTAINS InterPro DOMAIN/s: WD40 repeat 2 (InterPro:IPR019782), WD40 repeat, conserved site (InterPro:IPR019775), WD40 repeat (InterPro:IPR001680), G-protein beta WD-40 repeat, region (InterPro:IPR020472), WD40 repeat-like-containing domain (InterPro:IPR011046), WD40-repeat-containing domain (InterPro:…	#FFDC02CC	FALSE	NA	NA
97	4.5	comp22028_c0_seq1	0	0	0	1	4	1	Geography-2	4	5	66	FALSE	AT3G58520.1	54.09	protein_coding Ubiquitin carboxyl-terminal hydrolase family protein Ubiquitin carboxyl-terminal hydrolase family protein; CONTAINS InterPro DOMAIN/s: RNA recognition domain, plant (InterPro:IPR021099); BEST Arabidopsis thaliana protein match is: Ubiquitin carboxyl-terminal hydrolase family protein (TAIR:AT5G48040.1); Has 410 Blast hits to 404 proteins in 16 species: Archae - 0; Bacteria - 0; Meta…	#FFDC02CC	FALSE	NA	NA
102	4.6	comp1439_c0_seq1	0	0	0	9	4	9	Geography-2	4	6	67	FALSE	AT5G62810.1	40.23	protein_coding peroxin 14 mutant has a defect in the intracellular transport of thiolase from the cytosol to glyoxysomes (formerly known as ped2) peroxin 14 (PEX14); FUNCTIONS IN: protein transporter activity, protein binding; INVOLVED IN: peroxisome organization, protein targeting to peroxisome; LOCATED IN: cytosol, peroxisome, plasma membrane; EXPRESSED IN: 25 plant structures; EXPRESSED DURING…	#FFEBCDCC	FALSE	NA	NA
105	4.7	comp10457_c0_seq1	0	0	0	4	4	4	Geography-2	4	7	68	FALSE	AT5G49890.1	68.93	protein_coding chloride channel C member of Anion channel protein family chloride channel C (CLC-C); FUNCTIONS IN: anion channel activity, voltage-gated chloride channel activity; INVOLVED IN: chloride transport, transmembrane transport; LOCATED IN: plant-type vacuole membrane, intracellular, plasma membrane; EXPRESSED IN: 25 plant structures; EXPRESSED DURING: 15 growth stages; CONTAINS InterPro…	#CDAA7DCC	TRUE	comp10457_c0	turquoise
104	4.7	comp9377_c0_seq1	0	0	0	4	4	4	Geography-2	4	7	69	FALSE	AT5G33280.1	66.51	protein_coding Voltage-gated chloride channel family protein Voltage-gated chloride channel family protein; FUNCTIONS IN: protein binding, anion channel activity, voltage-gated chloride channel activity; INVOLVED IN: chloride transport, transmembrane transport; LOCATED IN: intracellular, membrane; EXPRESSED IN: 22 plant structures; EXPRESSED DURING: 13 growth stages; CONTAINS InterPro DOMAIN/s: C…	#CDAA7DCC	TRUE	comp9377_c0	turquoise
107	4.8	comp3065_c0_seq1	0	0	0	1	4	1	Geography-2	4	8	70	TRUE	NA	NA	NA	#EED5B7CC	TRUE	comp3065_c0	blue
106	4.8	comp63115_c0_seq1	0	0	0	1	4	1	Geography-2	4	8	71	FALSE	NA	NA	NA	#EED5B7CC	FALSE	NA	NA
108	4.9	comp10054_c0_seq1	0	0	0	5	4	5	Geography-2	4	9	72	FALSE	AT3G30841.1	75.26	protein_coding Cofactor-independent phosphoglycerate mutase Cofactor-independent phosphoglycerate mutase; FUNCTIONS IN: catalytic activity, metal ion binding; INVOLVED IN: metabolic process; LOCATED IN: cellular_component unknown; CONTAINS InterPro DOMAIN/s: Cofactor-independent phosphoglycerate mutase, archaeal (InterPro:IPR004456), Metalloenzyme (InterPro:IPR006124), Alkaline-phosphatase-like, …	#CAB26ACC	FALSE	NA	NA
52	4.1	comp33533_c0_seq1	0	0	0	3	4	3	Geography-2	4	10	73	TRUE	NA	NA	NA	#FFD522CC	FALSE	NA	NA
53	4.11	comp50758_c0_seq1	0	0	0	13	4	13	Geography-2	4	11	74	FALSE	NA	NA	NA	#EEC900CC	TRUE	comp50758_c0	brown
55	4.12	comp385_c0_seq1	0	0	0	9	4	9	Geography-2	4	12	75	FALSE	AT4G17940.1	52.68	protein_coding Tetratricopeptide repeat (TPR)-like superfamily protein Tetratricopeptide repeat (TPR)-like superfamily protein; FUNCTIONS IN: binding; INVOLVED IN: biological_process unknown; EXPRESSED IN: 23 plant structures; EXPRESSED DURING: 15 growth stages; CONTAINS InterPro DOMAIN/s: Tetratricopeptide-like helical (InterPro:IPR011990), Tetratricopeptide repeat-containing (InterPro:IPR013026…	#FFE4C4CC	TRUE	comp385_c0	blue
54	4.12	comp43034_c0_seq1	0	0	0	5	4	5	Geography-2	4	12	76	FALSE	NA	NA	NA	#FFE4C4CC	FALSE	NA	NA
56	4.15	comp4866_c0_seq1	0	0	0	9	4	9	Geography-2	4	15	77	FALSE	AT4G19950.1	51.2	protein_coding unknown protein; BEST Arabidopsis thaliana protein match is: unknown protein (TAIR:AT5G44860.1); Has 338 Blast hits to 330 proteins in 72 species: Archae - 2; Bacteria - 94; Metazoa - 7; Fungi - 0; Plants - 232; Viruses - 0; Other Eukaryotes - 3 (source: NCBI BLink).	#ECBF00CC	FALSE	NA	NA
57	4.16	comp13582_c0_seq1	0	0	0	7	4	7	Geography-2	4	16	78	FALSE	AT3G09580.1	60.93	protein_coding FAD/NAD(P)-binding oxidoreductase family protein FAD/NAD(P)-binding oxidoreductase family protein; LOCATED IN: chloroplast, chloroplast envelope; EXPRESSED IN: 21 plant structures; EXPRESSED DURING: 13 growth stages; CONTAINS InterPro DOMAIN/s: Amine oxidase (InterPro:IPR002937); BEST Arabidopsis thaliana protein match is: Flavin containing amine oxidoreductase family (TAIR:AT5G142…	#EEAD0ECC	FALSE	NA	NA
58	4.17	comp3109_c0_seq1	0	0	0	3	4	3	Geography-2	4	17	79	FALSE	AT1G16720.1	77.73	protein_coding high chlorophyll fluorescence phenotype 173 Encodes HCF173, a protein with weak similarities to the superfamily of the short-chain dehydrogenases/reductases. HCF173 is involved in the initiation of translation of the psbA mRNA. Mutants shows a high chlorophyll fluorescence phenotype (hcf) and are severely affected in the accumulation of PSII subunits. The protein HCF173 is localize…	#CDAD00CC	FALSE	NA	NA
60	4.18	comp15664_c0_seq1	0	0	0	2	4	2	Geography-2	4	18	80	FALSE	AT1G01730.1	34.21	protein_coding unknown protein; FUNCTIONS IN: molecular_function unknown; INVOLVED IN: biological_process unknown; LOCATED IN: chloroplast; EXPRESSED IN: 23 plant structures; EXPRESSED DURING: 13 growth stages; Has 42 Blast hits to 42 proteins in 17 species: Archae - 0; Bacteria - 2; Metazoa - 5; Fungi - 1; Plants - 34; Viruses - 0; Other Eukaryotes - 0 (source: NCBI BLink).	#DAA520CC	FALSE	NA	NA
59	4.18	comp37429_c1_seq1	0	0	0	2	4	2	Geography-2	4	18	81	FALSE	NA	NA	NA	#DAA520CC	FALSE	NA	NA
61	4.19	comp6753_c0_seq1	0	0	0	5	4	5	Geography-2	4	19	82	FALSE	AT2G26890.1	69.65	protein_coding DNAJ heat shock N-terminal domain-containing protein GRV2 has sequence similarity to the C. elegans protein RME-8 which is involved in endocytosis. grv2 mutants result in a reduction in gravitropic response in hypocotyls and shoots but do not affect root gravitropism. The mutants are defective in amyloplast sedimentation. GRAVITROPISM DEFECTIVE 2 (GRV2); FUNCTIONS IN: binding, heat…	#F7E8A9CC	FALSE	NA	NA
65	4.2	comp17487_c0_seq1	0	0	0	9	4	9	Geography-2	4	20	83	FALSE	AT1G14660.1	60.39	protein_coding Na+/H+ exchanger 8 member of putative Na+/H+ antiporter (AtNHX) family. Functions as a plasma membrane Li+/H+ antiporter. Involved in Li+ efflux and detoxification. Na+/H+ exchanger 8 (NHX8); CONTAINS InterPro DOMAIN/s: Cation/H+ exchanger, conserved region (InterPro:IPR018422), Cation/H+ exchanger (InterPro:IPR006153), Na+/H+ exchanger, isoforms 7/8, conserved region (InterPro:IPR…	#D2AA00CC	TRUE	comp17487_c0	turquoise
66	4.21	comp33846_c0_seq1	0	0	0	12	4	12	Geography-2	4	21	84	FALSE	AT2G01980.1	64.22	protein_coding sodium proton exchanger, putative (NHX7) (SOS1) Encodes a plasma membrane-localized Na+/H+ antiporter SOS1. Functions in the extrusion of toxic Na+ from cells and is essential for plant salt tolerance. Has 12 predicted transmembrane domains in the N-terminal region and a long cytoplasmic tail of approx. 700 aa at the C-terminal side. SOS1 interacts through its predicted cytoplasmic…	#CDB79ECC	FALSE	NA	NA
68	4.22	comp1073_c0_seq1	0	0	0	4	4	4	Geography-2	4	22	85	FALSE	AT1G06570.1	66.28	protein_coding phytoene desaturation 1 Mutation of the PDS1 locus disrupts the activity of p-hydroxyphenylpyruvate dioxygenase (HPPDase), the first committed step in the synthesis of both plastoquinone and tocopherols in plants. phytoene desaturation 1 (PDS1); CONTAINS InterPro DOMAIN/s: 4-hydroxyphenylpyruvate dioxygenase (InterPro:IPR005956), Glyoxalase/bleomycin resistance protein/dioxygenase …	#FFC125CC	TRUE	comp1073_c0	blue
69	4.22	comp37961_c0_seq1	0	0	0	4	4	4	Geography-2	4	22	86	FALSE	NA	NA	NA	#FFC125CC	FALSE	NA	NA
67	4.22	comp18_c0_seq1	0	0	0	3	4	3	Geography-2	4	22	87	FALSE	AT4G33010.1	78.29	protein_coding glycine decarboxylase P-protein 1 glycine decarboxylase P-protein 1 (GLDP1); FUNCTIONS IN: glycine dehydrogenase (decarboxylating) activity, protein binding; INVOLVED IN: glycine catabolic process, response to cadmium ion, glycine decarboxylation via glycine cleavage system; LOCATED IN: mitochondrion, apoplast, glycine cleavage complex, chloroplast, chloroplast envelope; EXPRESSED …	#FFC125CC	TRUE	comp18_c0	blue
70	4.23	comp11600_c0_seq1	0	0	0	3	4	3	Geography-2	4	23	88	FALSE	NA	NA	NA	#EEC591CC	FALSE	NA	NA
71	4.24	comp5702_c1_seq1	0	0	0	1	4	1	Geography-2	4	24	89	TRUE	AT3G10815.1	63.16	protein_coding RING/U-box superfamily protein RING/U-box superfamily protein; FUNCTIONS IN: zinc ion binding; INVOLVED IN: biological_process unknown; LOCATED IN: cellular_component unknown; CONTAINS InterPro DOMAIN/s: Zinc finger, RING-type (InterPro:IPR001841), Zinc finger, C3HC4 RING-type (InterPro:IPR018957); BEST Arabidopsis thaliana protein match is: RING-H2 finger C1A (TAIR:AT2G40830.3); H…	#FFED80CC	TRUE	comp5702_c1	turquoise
72	4.25	comp1180_c0_seq1	0	0	0	2	4	2	Geography-2	4	25	90	FALSE	NA	NA	NA	#A78700CC	FALSE	NA	NA
73	4.26	comp64000_c0_seq1	0	0	0	9	4	9	Geography-2	4	26	91	FALSE	NA	NA	NA	#FFF9AECC	FALSE	NA	NA
75	4.28	comp108382_c0_seq1	0	0	0	11	4	11	Geography-2	4	28	92	FALSE	NA	NA	NA	#F8ED62CC	TRUE	comp108382_c0	turquoise
76	4.28	comp440_c0_seq1	0	0	0	7	4	7	Geography-2	4	28	93	FALSE	AT5G19770.1	98.15	protein_coding tubulin alpha-3 tubulin 3 tubulin alpha-3 (TUA3); FUNCTIONS IN: structural constituent of cytoskeleton; INVOLVED IN: cellular response to gravity; LOCATED IN: tubulin complex, cytosol, cell wall, plasma membrane; EXPRESSED IN: 7 plant structures; EXPRESSED DURING: L mature pollen stage, M germinated pollen stage; CONTAINS InterPro DOMAIN/s: Alpha tubulin (InterPro:IPR002452), Tubul…	#F8ED62CC	TRUE	comp440_c0	turquoise
74	4.28	comp47177_c0_seq1	0	0	0	1	4	1	Geography-2	4	28	94	FALSE	NA	NA	NA	#F8ED62CC	FALSE	NA	NA
77	4.29	comp7699_c0_seq1	0	0	0	2	4	2	Geography-2	4	29	95	FALSE	AT4G32850.10	64.7	protein_coding nuclear poly(a) polymerase Encodes a nuclear poly(A) polymerase. Located in the nucleus. nuclear poly(a) polymerase (nPAP); CONTAINS InterPro DOMAIN/s: Poly(A) polymerase (InterPro:IPR014492), Nucleotidyltransferase, class I, C-terminal-like (InterPro:IPR011068), Poly(A) polymerase, central domain (InterPro:IPR007012), Nucleotidyl transferase domain (InterPro:IPR002934), Poly(A) po…	#E9D700CC	FALSE	NA	NA
78	4.29	comp1506_c0_seq1	0	0	0	1	4	1	Geography-2	4	29	96	FALSE	AT2G36250.1	78.69	protein_coding Tubulin/FtsZ family protein Encodes one of two FtsZ proteins, tubulin-like proteins, in Arabidopsis. It is involved in chloroplast division. FTSZ2-1; FUNCTIONS IN: protein binding, structural molecule activity; INVOLVED IN: chloroplast fission; LOCATED IN: chloroplast stroma, chloroplast; EXPRESSED IN: 23 plant structures; EXPRESSED DURING: 13 growth stages; CONTAINS InterPro DOMAI…	#E9D700CC	TRUE	comp1506_c0	turquoise
84	4.31	comp18590_c0_seq1	0	0	0	1	4	1	Geography-2	4	31	97	FALSE	AT4G10550.3	51.94	protein_coding Subtilase family protein Subtilase family protein; FUNCTIONS IN: identical protein binding, serine-type endopeptidase activity; INVOLVED IN: proteolysis, negative regulation of catalytic activity; EXPRESSED IN: 8 plant structures; EXPRESSED DURING: F mature embryo stage, petal differentiation and expansion stage, E expanded cotyledon stage, D bilateral stage; CONTAINS InterPro DOMA…	#e5e500	TRUE	comp18590_c0	turquoise
85	4.32	comp44321_c0_seq1	0	0	0	2	4	2	Geography-2	4	32	98	FALSE	NA	NA	NA	#e5e500	FALSE	NA	NA
90	4.41	comp5739_c0_seq1	0	0	0	1	4	1	Geography-2	4	41	99	FALSE	AT1G08250.1	57.77	protein_coding arogenate dehydratase 6 Encodes a plastid-localized arogenate dehydratase involved in phenylalanine biosynthesis. Although this enzyme has sequence similarity to prephenate dehydratases, it is 98 times more active with arogenate than prephenate in enzymatic assays. arogenate dehydratase 6 (ADT6); FUNCTIONS IN: arogenate dehydratase activity, prephenate dehydratase activity; INVOLVE…	#e5e500	FALSE	NA	NA
91	4.42	comp4611_c1_seq1	0	0	0	1	4	1	Geography-2	4	42	100	FALSE	NA	NA	NA	#e5e500	FALSE	NA	NA
92	4.43	comp15462_c0_seq1	0	0	0	1	4	1	Geography-2	4	43	101	FALSE	AT3G57430.1	48.85	protein_coding Tetratricopeptide repeat (TPR)-like superfamily protein Encodes a chloroplast RNA editing factor. ORGANELLE TRANSCRIPT PROCESSING 84 (OTP84); CONTAINS InterPro DOMAIN/s: Pentatricopeptide repeat (InterPro:IPR002885); BEST Arabidopsis thaliana protein match is: Pentatricopeptide repeat (PPR) superfamily protein (TAIR:AT1G11290.1); Has 46517 Blast hits to 13331 proteins in 240 specie…	#e5e500	TRUE	comp15462_c0	blue
93	4.44	comp57565_c0_seq1	0	0	0	1	4	1	Geography-2	4	44	102	FALSE	NA	NA	NA	#e5e500	FALSE	NA	NA
94	4.45	comp14951_c0_seq1	0	0	0	2	4	2	Geography-2	4	45	103	FALSE	AT5G57890.1	83.76	protein_coding Glutamine amidotransferase type 1 family protein Glutamine amidotransferase type 1 family protein; CONTAINS InterPro DOMAIN/s: Glutamine amidotransferase class-I, C-terminal (InterPro:IPR000991), Glutamine amidotransferase superfamily (InterPro:IPR011702), Anthranilate synthase, glutamine amidotransferase domain (InterPro:IPR006221), Carbamoyl phosphate synthase, GATase domain (Int…	#e5e500	TRUE	comp14951_c0	blue
95	4.47	comp31135_c0_seq1	0	0	0	3	4	3	Geography-2	4	47	104	FALSE	AT1G09900.1	31.48	protein_coding Pentatricopeptide repeat (PPR-like) superfamily protein Pentatricopeptide repeat (PPR-like) superfamily protein; FUNCTIONS IN: molecular_function unknown; INVOLVED IN: biological_process unknown; LOCATED IN: membrane; EXPRESSED IN: 22 plant structures; EXPRESSED DURING: 13 growth stages; CONTAINS InterPro DOMAIN/s: Pentatricopeptide repeat (InterPro:IPR002885); BEST Arabidopsis tha…	#e5e500	TRUE	comp31135_c0	blue
99	4.54	comp8237_c0_seq1	0	0	0	2	4	2	Geography-2	4	54	105	TRUE	AT5G13480.1	66.87	protein_coding Transducin/WD40 repeat-like superfamily protein Encodes a protein with similarity to yeast Pfs2p, an mRNA processing factor. Involved in regulation of flowering time; affects FCA mRNA processing. Homozygous mutants are late flowering, null alleles are embryo lethal. FY; CONTAINS InterPro DOMAIN/s: WD40 repeat 2 (InterPro:IPR019782), WD40 repeat, conserved site (InterPro:IPR019775),…	#e5e500	FALSE	NA	NA
100	4.57	comp16619_c0_seq1	0	0	0	1	4	1	Geography-2	4	57	106	FALSE	AT3G10150.1	61.76	protein_coding purple acid phosphatase 16 purple acid phosphatase 16 (PAP16); FUNCTIONS IN: protein serine/threonine phosphatase activity, acid phosphatase activity; INVOLVED IN: biological_process unknown; LOCATED IN: membrane; EXPRESSED IN: 15 plant structures; EXPRESSED DURING: 7 growth stages; CONTAINS InterPro DOMAIN/s: Metallophosphoesterase (InterPro:IPR004843), Phosphoesterase At2g46880 (…	#e5e500	FALSE	NA	NA
101	4.59	comp10479_c0_seq1	0	0	0	1	4	1	Geography-2	4	59	107	TRUE	AT2G35330.1	48.13	protein_coding RING/U-box superfamily protein RING/U-box superfamily protein; FUNCTIONS IN: zinc ion binding; EXPRESSED IN: 24 plant structures; EXPRESSED DURING: 13 growth stages; CONTAINS InterPro DOMAIN/s: Zinc finger, RING-type (InterPro:IPR001841); BEST Arabidopsis thaliana protein match is: RING/U-box superfamily protein (TAIR:AT1G32530.1); Has 30201 Blast hits to 17322 proteins in 780 spec…	#e5e500	TRUE	comp10479_c0	blue
103	4.64	comp13096_c0_seq1	0	0	0	1	4	1	Geography-2	4	64	108	FALSE	AT4G39620.1	55.51	protein_coding Tetratricopeptide repeat (TPR)-like superfamily protein EMBRYO DEFECTIVE 2453 (EMB2453); INVOLVED IN: embryo development ending in seed dormancy; LOCATED IN: chloroplast; EXPRESSED IN: 22 plant structures; EXPRESSED DURING: 13 growth stages; CONTAINS InterPro DOMAIN/s: Pentatricopeptide repeat (InterPro:IPR002885); BEST Arabidopsis thaliana protein match is: plastid transcriptional…	#e5e500	FALSE	NA	NA
